# Supplementary material for: Gene up-regulation in response to predator kairomones in the water flea, Daphnia pulex
Source: BMC Dev Biol. 2010 Apr 30;10:45. doi: 10.1186/1471-213X-10-45 (PMC2888767; doi:10.1186/1471-213X-10-45)
Supplement: Additional file 1 — Table S1: Annotations and expression profiles of investigated candidate genes. [file 1471-213X-10-45-S1.XLS]

## Sheet: Sheet1
Additional file 1 - Table S1: Annotations and expression profiles of investigated candidate genes
				Homologous proteina					Relative expressionc
Candidate gene (abbreviation)	Daphnia pulex gene ID	Location	Name on wFleaBase	Annotation	Species	Accession no.	E-valueb		Embryo	Juvenile
Hox gene
labial (lb)	Dappu-36672 Dappu-97497	scaffold_7:217801..211891	NCBI_GNO_164074	Hox1	Flaccisagitta enflata	ABS18809	3e-33		1.35	1.598
proboscipedia (pb)	Dappu-44300 Dappu-97500	scaffold_7:244364..236655	NCBI_GNO_166074	proboscipedia ortholog	Tribolium castaneum	AAF03888	2e-32		1.433	1.276
Hox3	Dappu-9456	scaffold_7:265456..262501	NCBI_GNO_172074	homeodomain transcription factor Hox3-like protein	Daphnia pulex	ABQ22960	8e-30		1.312	1.9
Deformed (Dfd)	Dappu-44270 Dappu-97505	scaffold_7:298765..297160	NCBI_GNO_176074	Dfd protein	Bombyx mori	BAA76869	5e-47		1.35	1.541
Sex combs reduced (Scr)	Dappu-37195 Dappu-44375 Dappu-97506	scaffold_7:339647..320058	NCBI_GNO_180074	Scr	Drosophila pseudoobscura pseudoobscura	EAL28358	4e-44		1.199	1.55
Antennapedia (Antp)	Dappu-44334 Dappu-236216	scaffold_7:370699..367247	NCBI_GNO_188073	Antennapedia	Daphnia magna	BAE96985	0.0		1.254	1.248
Ultrabithorax (Ubx)	Dappu-9277 Dappu-221891	scaffold_7:402061..387197	NCBI_GNO_194073	Ultrabithorax	Daphnia magna	BAE96984	7e-66		1.253	1.601
abdominal-A (abd-A)	Dappu-29076	scaffold_7:513111..468873	DP_DGIL_SNO_00004289	abd-A	Artemia franciscana	ACS36775	3e-23		Not amplified
Abdominal-B (Abd-B)	Dappu-29045 Dappu-97516	scaffold_7:550243..547973	NCBI_GNO_188074	Homeobox protein Hox-A11A, putative	Pediculus humanus corporis	EEB13024	9e-40		1.235	1.82
Morphogenetic gene
Distal-less (Dll)	Dappu-9287	scaffold_121:203057..199759	NCBI_GNO_194714	Distal-less	Manduca sexta	AAT39558	3e-32		1.365	1.2
aristaless (al)	Dappu-37455	scaffold_11:1392751..1391575	NCBI_GNO_388114	restnal homeobox protein Rx1, putative	Pediculus humanus corporis	EEB12231	7e-26		1.212	1.597
homothorax (hth)	Dappu-4560 Dappu-5009	scaffold_49:72554..135946	NCBI_GNO_46414	homothorax	Tribolium castaneum	CAD57735	2e-133		1.1	1.539
dachshund (dac)	Dappu-94521 Dappu-94522 Dappu-232746 Dappu-232754	scaffold_1:4116888..4072756	NCBI_GNO_1162014	dachshund, putative	Pediculus humanus corporis	EEB15130	2e-71		1.05	1.591
extradenticle (exd)	Dappu-219790	scaffold_1164:7108..9333	NCBI_GNO_75223	extradenticle	Drosophila melanogaster	AAC37182	2e-136		1.128	2.131
escargot (esg)	Dappu-50534	scaffold_23:1247868..1249532	NCBI_GNO_410234	zinc finger protein SLUG, putative	Pediculus humanus corporis	EEB11137	1e-66		0.7	1.951
teashirt (tsh)	Dappu-99118	scaffold_11:364180..312535	NCBI_GNO_190114	teashirt-like protein	Tribolium castaneum	AAK43700	1e-103		1.276	1.377
epidermal growth factor receptor 1 (EGFR1)	Not predicted	scaffold_60:112587..119018	NCBI_GNO_254464	epidermal growth factor receptor	Gryllus bimaculatus	BAG65666	0.0		1.193	1.505
epidermal growth factor receptor 2 (EGFR2)	Dappu-9119 Dappu-53919	scaffold_39:412588..415455	NCBI_GNO_120364	Epidermal growth factor receptor precursor, putative	Pediculus humanus corporis	EEB19606	0.0		1.174	1.67
spitz (spi)	Dappu-271340	scaffold_1714:7396..5747	NCBI_GNO_89284	protein spitz, putative	Ixodes scapularis	EEC03208	5e-21		1.101	1.181
decapentaplegic (dpp)	Dappu-40449	scaffold_2:2890470..2889112	NCBI_GNO_920024	bone morphogenetic protein 2/4	Branchiostoma belcheri	AAF19841	1e-93		0.992	1.471
wingless (wg)	Dappu-290640	scaffold_8:1175110..1160125	NCBI_GNO_404084	wingless protein	Gryllus bimaculatus	BAB19660	7e-148		1.306	1.616
hedgehog (hh)	Dappu-290571	scaffold_207:81899..105568	NCBI_GNO_202894	hedgehog protein	Glomeris marginata	CAE83646	2e-130		1.122	1.579
Endocrine gene
juvenile hormone acid methyltransferase (JHAMT)	Dappu-300180	scaffold_1:4046285..4047940	NCBI_GNO_2422013	farnesoic acid O-methyltransferase	Daphnia pulex	BAH86593	2e-114		0.365	2.707
Methoprene-tolerant (Met)	Dappu-247693	scaffold_41:36786..49068	NCBI_GNO_24374	putative methoprene-tolerant protein	Aedes aegypti	AAX55681	7e-32		0.943	1.584
ultraspiracle (USP)	Dappu-219609	scaffold_328:61515..63700	NCBI_GNO_123003	ultraspiracle	Daphnia magna	BAF49028	0.0		0.775	1.354
ecdysone receptor (EcR)	Dappu-319648	scaffold_30:869810..864433	NCBI_GNO_258304	ecdysone receptor A2	Daphnia magna	BAF49031	0.0		0.736	1.158
insulin-like receptor (InR)	Dappu-270048	scaffold_1108:11233..3248	NCBI_GNO_233214	insulin receptor, isoform CRA_f	Homo sapiens	EAW69047	0.0		0.84	1.956
insulin receptor substrate-1 (IRS-1)	Dappu-52188 Dappu-304473	scaffold_29:391957..386048	NCBI_GNO_152294	insulin receptor substrate-1, putative	Pediculus humanus corporis	EEB16866	3e-49		0.825	1.81
forkhead box O (FOXO)	Dappu-109005	scaffold_62:219040..204570	NCBI_GNO_390474	forkhead box, sub-group O, isoform C	Drosophila melanogaster	AAS65148	2e-71		Not amplified
Neuronal gene
tyramine beta-monooxygenase (TBM)	Dappu-1839	scaffold_145:105792..108398	NCBI_GNO_356774	TPA_exp: tyramine beta hydroxylase	Apis mellifera	DAA05780	2e-152		1.191	3.897
dopamine beta-monooxygenase (DBM)	Dappu-62540	scaffold_119:309970..336093	JGI_V11_62540	dopamine beta hydroxylase	Aedes aegypti	EAT39726	2e-49		1.14	1.686
a Homologous proteins were obtained by NCBI BLAST database.
b E-values were obtained by BLASTX search.
c Expression levels in the presence of the kairomones are displayed relative to control medium, measured by first real-time quantitative PCR. Values in bold indicate more than 1.5-fold increase.
