# Supplementary material for: Gene up-regulation in response to predator kairomones in the water flea, Daphnia pulex
Source: BMC Dev Biol. 2010 Apr 30;10:45. doi: 10.1186/1471-213X-10-45 (PMC2888767; doi:10.1186/1471-213X-10-45)
Supplement: Additional file 2 — Table S2: Annotations and expression profiles of the genes obtained by differential display (DD). [file 1471-213X-10-45-S2.XLS]

## Sheet: Sheet1
Additional file 2 - Table S2: Annotations and expression profiles of the genes obtained by differential display (DD)
		Homologous sequenceb					Relative expressiond
Sequence name	Name on wFleaBase	Annotation	Species	Accession no.	E-valuec		Embryo	Juvenile
DD1	JGI_V11_240525	hypothetical protein	Nematostella vectensis	EDO37845	1e-08		2.129	1.835
DD2	AB526262a	rRNA-23S ribosomal RNA	Diaphorobacter sp. TPSY	CP001392	0.0		0.356	3.059
DD3	NCBI_GNO_710243	growth and transformation-dependent protein	Culex quinquefasciatus	EDS41561	2e-13		0.734	2.069
a Accession number of obtained DD2 sequence.
b Homologous sequences were obtained by NCBI BLAST database.
c E-value of DD2 was obtained by BLASTN search. E-values of DD2 and DD3 were obtained by BLASTX search.
d Expression levels in the presence of the kairomones are displayed relative to control medium, measured by first real-time quantitative PCR. Values in bold indicate more than 1.5-fold increase.
