# Supplementary material for: Gene up-regulation in response to predator kairomones in the water flea, Daphnia pulex
Source: BMC Dev Biol. 2010 Apr 30;10:45. doi: 10.1186/1471-213X-10-45 (PMC2888767; doi:10.1186/1471-213X-10-45)
Supplement: Additional file 3 — Table S3: Protein ID and primers for real-time qPCR. [file 1471-213X-10-45-S3.XLS]

## Sheet: Sheet1
Additional file 3 - Table S3: Protein ID and primers for real-time qPCR
Gene name (abbreviation)	Name on wFleaBase	Location	Protein ID	Forward primer	Reverse primer
Hox gene
labial (lb)	NCBI_GNO_164074	scaffold_7:217801..211891	36672 97497	GCAACAACAGCAGTCCAACGT	GGTACATTCCGTTTGACTTGCA
proboscipedia (pb)	NCBI_GNO_166074	scaffold_7:244364..236655	44300 97500	AAGTGTCGGGCAAGGAGAAA	CCAGACAGGCCAGCATCAA
Hox3	NCBI_GNO_172074	scaffold_7:265456..262501	9456	CGCATCCCTGCTGGACTT	CGTTTTGACGTTGCGATTGA
Deformed (Dfd)	NCBI_GNO_176074	scaffold_7:298765..297160	44270 97505	AGGCATTGATGCAGCATGAC	GCTGGGCAGCCACCATAG
Sex combs reduced (Scr)	NCBI_GNO_180074	scaffold_7:339647..320058	37195 44375 97506	CCAAACGCTCCGCAAATCTA	GCGTTTTGACCGAGATGGA
Antennapedia (Antp)	NCBI_GNO_188073	scaffold_7:370699..367247	44334 236216	GCGACGTCATGATGGATCAC	GCTGCCATCTAGCGGACTGT
Ultrabithorax (Ubx)	NCBI_GNO_194073	scaffold_7:402061..387197	9277 221891	GCCATTAGCCAGCAGCAATC	GCCATCCACGGGTAGAATGT
abdominal-A (abd-A)	DP_DGIL_SNO_00004289	scaffold_7:513111..468873	29076	GGCCAATCGGCCACATACT	GAGCGCATTGGAGCTCATC
Abdominal-B (Abd-B)	NCBI_GNO_188074	scaffold_7:550243..547973	29045 97516	AATGGGCGTACCTGTGTC	ACGAGCTTCGTGAGCTTC
Morphogenetic gene
Distal-less (Dll)	NCBI_GNO_194714	scaffold_121:203057..199759	9287	CGATTTACTCGTCGCTCCAACT	GGTATTGGGTCCGCTGGAA
aristaless (al)	NCBI_GNO_388114	scaffold_11:1392751..1391575	37455	AGCGCCCTATCCGGATGT	TCAACTGCAAGCGCAAAGC
homothorax (hth)	NCBI_GNO_46414	scaffold_49:72554..135946	4560 5009	ACGGGCATCCGCTTTTC	GCCAGTTCGCATTTTTCGAA
dachshund (dac)	NCBI_GNO_1162014	scaffold_1:4116888..4072756	94521 94522 232746 232754	GGCGACTACATGCCCTACGA	TTTCCATCCCACGCGATT
extradenticle (exd)	NCBI_GNO_75223	scaffold_1164:7108..9333	219790	GCAACCCCTACCCAAGTGAA	ACGGTGATCCCACATTTACGA
escargot (esg)	NCBI_GNO_410234	scaffold_23:1247868..1249532	50534	GCAGGCGGCCAACAAG	CGCCCAGCGAGACGTAGA
teashirt (tsh)	NCBI_GNO_190114	scaffold_11:364180..312535	99118	CAGCACGGGACGGATCAG	AACCCGCTCGTTTCGATCTT
epidermal growth factor receptor 1 (EGFR1)	NCBI_GNO_254464	scaffold_60:112587..119018	Not predicted	TCATTCCTTCGCCGGATTC	CGCGGGCCGAAGGT
epidermal growth factor receptor 2 (EGFR2)	NCBI_GNO_120364	scaffold_39:412588..415455	9119 53919	GGCGTCTGCAAACAAAAATGT	CGAGTGGGTGATGGGATTG
spitz (spi)	NCBI_GNO_89284	scaffold_1714:7396..5747	271340	GGCGCCACGTGTTTCAC	GGTGCACTCGCAATTGTAGAGA
decapentaplegic (dpp)	NCBI_GNO_920024	scaffold_2:2890470..2889112	40449	TCCTGTTGCGATTCGATTTG	CGGCTTTGAGCGCTTCTC
wingless (wg)	NCBI_GNO_404084	scaffold_8:1175110..1160125	290640	CAACGGTCGCAAGAAGTACAAC	GCCTTGTGCTCCGGATTG
hedgehog (hh)	NCBI_GNO_202894	scaffold_207:81899..105568	290571	CAACACGTTGGCCATTTCG	CGTCACGCGCAGTTTCAC
Endocrine gene
juvenile hormone acid methyltransferase (JHAMT)	NCBI_GNO_2422013	scaffold_1:4046285..4047940	300180	GGCTGCGCGAGAGCTATCTA	CGGAGCCTTCAGTTTTTGGA
Methoprene-tolerant (Met)	NCBI_GNO_24374	scaffold_41:36786..49068	247693	CTTGGTGCGCATTCTTCAAA	GCTTGCATGATGGTCAATGG
ultraspiracle (USP)	NCBI_GNO_123003	scaffold_328:61515..63700	219609	CCGGGACGCTTCGCTAA	AGGCCGATGGAGCGTAGAG
ecdysone receptor (EcR)	NCBI_GNO_258304	scaffold_30:869810..864433	319648	TCGAGCTTCCGGTTACCACTA	CGGAAGAATCCTTTGCATCCT
insulin-like receptor (InR)	NCBI_GNO_233214	scaffold_1108:11233..3248	270048	CGAAAGAACAAGTCCAGCAGAA	AATTCGCAGAAGCCCTCAAA
insulin receptor substrate-1 (IRS-1)	NCBI_GNO_152294	scaffold_29:391957..386048	52188 304473	CGGTGCAGCGGAAGGAT	GGCGATAAGGACCCAAAATGT
forkhead box O (FOXO)	NCBI_GNO_390474	scaffold_62:219040..204570	109005	CAAGGGCGACAGCAACAGT	ACAAATTGTGGCGAATCGAAT
Neuronal gene
tyramine beta-monooxygenase (TBM)	NCBI_GNO_356774	scaffold_145:105792..108398	1839	GCCGAAACATCCGAAAATGA	GGACGTTGGCAATCAAAAGC
dopamine beta-monooxygenase (DBM)	JGI_V11_62540	scaffold_119:309970..336093	62540	TCGGGCCTCCGACTCTTC	GCACGCCCGCATCGT
Differential display
DD1	JGI_V11_240525	scaffold_16:1107954..1107258	240525	GGATGCCAGCAAAGATGTGA	TGGTGGTGGCAGCAGTGA
DD2	Not predicted	scaffold_461:99333..101679	Not predicted	GGGCGGTCTCCTCCTAAAGA	CGTACGATGTCCGACCGTACT
DD3	NCBI_GNO_710243	scaffold_24:1207571..1208630	103221	TGTTGCTAAGCGCCTCATGT	TGGGAGACGGGCGAAA
Endogenous control
glyceraldehyde-3-phosphate dehydrogenase (GAPDH)	Accession no. FJ668125			ACCACTGTCCATGCCATCACT	CACGCCACAACTTTCCAGAA
actin	Accession no. AJ245732			GGCTCAGTCCAAGCGTGGTA	TTCCATGTCATCCCAGTTGGT
18S ribosomal RNA	Accession no. AF014011			CCGGCGACGTATCTTTCAA	GCGCGTAACCTACCATCGA
